# Supplementary material for: The Effect of Silver Nanoparticles/Titanium Dioxide in Poly(acrylic acid-co-acrylamide)-Modified, Deproteinized, Natural Rubber Composites on Dye Removal
Source: Polymers (Basel). 2023 Dec 28;16(1):92. doi: 10.3390/polym16010092 (PMC10780644; doi:10.3390/polym16010092)
Supplement: Supplementary file 1 [file polymers-16-00092-s001.zip]

Archive with 1 entries (1 files):
- polymers-2772839-supplementary.pdf
